# Supplementary material for: In vitro myelination using explant culture of dorsal root ganglia: An efficient tool for analyzing peripheral nerve differentiation and disease modeling
Source: PLoS One. 2023 May 24;18(5):e0285897. doi: 10.1371/journal.pone.0285897 (PMC10208497; doi:10.1371/journal.pone.0285897)
Supplement: S1 File — (ZIP) [file pone.0285897.s001.zip]

Archive with 2 entries (2 files):
- Supporting Information_Raw data for Figure 1B.xlsx
- Supporting Information_Raw data for Figure 1H.xlsx
