# Supplementary material for: In vitro myelination using explant culture of dorsal root ganglia: An efficient tool for analyzing peripheral nerve differentiation and disease modeling
Source: PLoS One. 2023 May 24;18(5):e0285897. doi: 10.1371/journal.pone.0285897 (PMC10208497; doi:10.1371/journal.pone.0285897)
Supplement: S1 File — (ZIP) [file pone.0285897.s001.zip › Supporting Information_Raw data for Figure 1B.xlsx]

## Sheet: Sheet1
MBP expression levels normalized to that on day 2.
	day 2	day 3	day 4	day 6	day 14
experiment 1	1	3.01319	3.58309	10.0292	13.1781
experiment 2	1	2.09277	1.9416	8.95318	11.571
experiment3	1	1.64955	2.72929	6.08435	12.3745
average	1	2.25184	2.75133	8.35557	12.3745
SD	0	0.567954	0.670315	1.66499	0.656115
