# Supplementary material for: In vitro myelination using explant culture of dorsal root ganglia: An efficient tool for analyzing peripheral nerve differentiation and disease modeling
Source: PLoS One. 2023 May 24;18(5):e0285897. doi: 10.1371/journal.pone.0285897 (PMC10208497; doi:10.1371/journal.pone.0285897)
Supplement: S1 File — (ZIP) [file pone.0285897.s001.zip › Supporting Information_Raw data for Figure 1H.xlsx]

## Sheet: Sheet1
explant no.	Number of myelination segments	Number of myelination segments normalized to that in dissociated cultures	Neurofilament immunoreactivity intensity level 1	Neurofilament immunoreactivity intensity level 2	Neurofilament immunoreactivity intensity level 3	Mean neurofilament immunoreactivity intensity		dissociate	explant
77	80	1.7316	23.376	23.078	24.675	23.7097		1	1.95671
20	82	1.77489	21.267	22.959	21.188	21.8047		0.364357	0.234966
29	101	2.18615	24.387	22.679	22.004	23.0233
41	83	1.79654	23.627	22.93	23.733	23.43
38	106	2.29437	19.317	21.201	23.717	21.4117
mean	90.4	1.95671				22.6759
STDEV.P	10.8554	0.234966
dissociate	Number of myelination segments		BG1	BG2	BG3	BG平均
experiment 1	39	0.844156	25.489	24.325	20.84	23.5513
experiment 2	54	1.16883	17.915	22.091	22.033	20.6797
experiment 3	52	1.12554	20.411	25.633	19.081	21.7083
experiment 4	18	0.38961	21.997	24.146	19.507	21.8833
experiment 5	68	1.47186	18.624	26.261	24.243	23.0427
mean	46.2	1				22.1731
STDEV.P	16.8333	0.364357

## Sheet: t検定
t-検定: 分散が等しくないと仮定した２標本による検定
	変数 1	変数 2
平均	1	1.95671
分散	0.165945	0.0690111
観測数	5	5
仮説平均との差異	0
自由度	7
t	-4.41338
P(T<=t) 片側	0.00155303
t 境界値 片側	1.89458
P(T<=t) 両側	0.00310606
t 境界値 両側	2.36462
